# Supplementary material for: Cross-talk between cuproptosis and ferroptosis regulators defines the tumor microenvironment for the prediction of prognosis and therapies in lung adenocarcinoma
Source: Front Immunol. 2023 Jan 17;13:1029092. doi: 10.3389/fimmu.2022.1029092 (PMC9887127; doi:10.3389/fimmu.2022.1029092)
Supplement: Supplementary file 1 [file Table_1.xls]

## Sheet: Table S1
Table S1 Chracterisctics of datasets in our study
Dataset	Country	Number of samples
		Tumor	non-tumor
TCGA		526	59
GSE30219		85	14
GSE31210		226	20
GSE3141		111	0
GSE37745		106	0
GSE81089		108	19
GSE91061		51	0
GSE100797		25	0
GSE131907		11	11

## Sheet: Table S2
Table S2 Cuproptosis and ferroptosis regulators studies in this study
	Gene symbol
cuproptosis regulators	FDX1
	L1AS
	LIPT1
	DLD
	DLAT
	PDHA1
	PDHB
	LIPT2
	DBT
	GCSH
	DLST
	SLC31A1
	ATP7A
	ATP7B
drivers of ferroptosis regulators	RPL8
	IREB2
	ATP5MC3
	CS
	EMC2
	ACSF2
	NOX1
	CYBB
	NOX3
	NOX4
	NOX5
	DUOX1
	DUOX2
	G6PD
	PGD
	VDAC2
	PIK3CA
	FLT3
	SCP2
	TP53
	ACSL4
	LPCAT3
	NRAS
	KRAS
	HRAS
	TF
	TFRC
	TFR2
	SLC38A1
	SLC1A5
	GLS2
	GOT1
	CARS1
	TP53
	ALOX5
	KEAP1
	HMOX1
	TP53
	TP53
	GLS2
	ATG5
	ATG7
	NCOA4
	TF
	ALOX5
	ALOX12
	ALOX12B
	ALOX15
	ALOX15B
	ALOXE3
	PHKG2
	TFRC
	ACO1
	IREB2
	SLC38A1
	GLS2
	G6PDX
	ULK1
	ATG3
	ATG4D
	ATG5
	BECN1
	MAP1LC3A
	GABARAPL2
	GABARAPL1
	ATG16L1
	WIPI1
	WIPI2
	SNX4
	ATG13
	ULK2
	NCOA4
	ACSL4
	TP53
	SAT1
	ALOX15
	ACSL4
	LPCAT3
	ALOX15
	ACSL4
	KEAP1
	EGFR
	NOX4
	MAPK3
	MAPK1
	BID
	ACSL4
	ZEB1
	KEAP1
	DPP4
	ALOX15
	ALOX12
	CDKN2A
	PEBP1
	SOCS1
	CDO1
	MYB
	HMOX1
	MAPK8
	MAPK9
	MAPK1
	MAPK3
	SLC1A5
	CHAC1
	MAPK14
	LINC00472
	NOX4
	GOT1
	BECN1
	PRKAA2
	PRKAA1
	ELAVL1
	BAP1
	TP53
	ABCC1
	ACSL4
	MIR6852
	ACVR1B
	TGFBR1
	BAP1
	EPAS1
	HILPDA
	HIF1A
	ALOX12
	ACSL4
	HMOX1
	IFNG
	ANO6
	LPIN1
	HMGB1
	TNFAIP3
	TLR4
	NOX4
	ATF3
	ATM
	YY1AP1
	EGLN2
	MIOX
	TAZ
	MTDH
	IDH1
	SIRT1
	TAZ
	BECN1
	FBXW7
	PANX1
	DNAJB6
	BACH1
	ACSL4
	LONP1
	CD82
	IL1B
	CTSB
	POR
	CYB5R1
	ELOVL5
	FADS1
	ALOX12
	FBW7
	PTEN
	NR1D1
	NR1D2
	TBK1
	IL6
	USP7
	miR-182-5p
	miR-378a-3p
	CTSB
	ACSL4
	ATF4
	BECN1
	AQP3
	AQP5
	AQP8
	LINC00618
	IREB2
	MT1DP
	ACSL4
	PEX10
	KEAP1
	AGPAT3
	PEX12
	CHP1
	GPAT4
	BRPF1
	OSBPL9
	INTS2
	MMD
	CYP4F8
	MLLT1
	TTPA
	GRIA3
	EPT1
	POM121L12
	LIG3
	AEBP2
	AGPS
	CDCA3
	PEX2
	LPCAT3
	PEX6
	TIMM9
	DCAF7
	LCE2C
	FAR1
	PHF21A
	SMAD7
	LYRM1
	AMN
	PEX3
	MTCH1
	ZEB1
	SIRT1
	ACADSB
	PVT1
	SLC39A14
	NCOA4
	MAP3K11
	GSK3B
	MAPK8
	BRD7
	TP53
	SLC25A28
	ACSL4
	MFN2
	ACSL4
	SLC11A2
	ZFAS1
	SLC38A1
	TSC1
	PEBP1
	TGFB1
	SNCA
	SIRT3
	PRKAA2
	TFRC
	CGAS
	STING1
	HDDC3
	MIR761
	MDM2
	MDM4
	ALOX15
	POR
	MIR214
	DLD
	LONP1
	ACSL4
	BACH1
	DNAJB6
	WWTR1
	SIRT1
	ATM
	PRKCA
markers of ferroptosis	PTGS2
	DUSP1
	NOS2
	NCF2
	MT3
	UBC
	ALB
	TXNRD1
	SRXN1
	GPX2
	BNIP3
	OXSR1
	SELENOS
	ANGPTL7
	CHAC1
	SLC7A11
	DDIT4
	LOC284561
	ASNS
	TSC22D3
	DDIT3
	JDP2
	SESN2
	SLC1A4
	PCK2
	TXNIP
	VLDLR
	GPT2
	PSAT1
	LURAP1L
	SLC7A5
	HERPUD1
	XBP1
	ATF3
	SLC3A2
	CBS
	ATF4
	ZNF419
	KLHL24
	TRIB3
	ZFP69B
	ATP6V1G2
	VEGFA
	GDF15
	TUBE1
	ARRDC3
	CEBPG
	SNORA16A
	RGS4
	BLOC1S5-TXNDC5
	LOC390705
	EIF2S1
	KIM-1
	IL6
	CXCL2
	RELA
	HSD17B11
	AGPAT3
	SETD1B
	HMOX1
	TF
	FTL
	RPL8
	ATP5MC3
	TFRC
	MAFG
	IL33
	FTH1
	SLC40A1
	TF
	TFRC
	FTH1
	GPX4
	HAMP
	HSPB1
	NFE2L2
	STEAP3
	DRD5
	GPX4
	DRD4
	MAP3K5
	MAPK14
	SLC2A1
	SLC2A3
	SLC2A6
	SLC2A8
	SLC2A12
	GLUT13
	SLC2A14
	EIF2AK4
	EIF2S1
	ATF4
	ALOX5
	ALOX12
	ALOX15
	ALOX5
	ACSF2
	IREB2
	GPX4
	HMGB1
	HMOX1
	NFE2L2
	ELAVL1
	SLC3A2
	SLC7A11
	TFAP2C
	SP1
	HBA1
	NNMT
	PLIN4
	HIC1
	STMN1
	RRM2
	CAPG
	HNF4A
	NGB
	YWHAE
	GABPB1
	AURKA
	MIR4715
	RIPK1
	PRDX1
	MIR30B
	MMP13
	LRRFIP1
suppressors of ferroptosis	SLC7A11
	GPX4
	AKR1C1
	AKR1C2
	AKR1C3
	GPX4
	RB1
	HSPB1
	HSF1
	SLC7A11
	GPX4
	GCLC
	SLC7A11
	NFE2L2
	SQSTM1
	NQO1
	HMOX1
	FTH1
	MUC1
	SLC3A2
	MT1G
	NFE2L2
	SLC40A1
	SLC7A11
	GPX4
	SLC7A11
	CISD1
	SLC7A11
	FANCD2
	GPX4
	NFE2L2
	FTMT
	HSPA5
	ATF4
	SLC7A11
	GPX4
	GPX4
	HMOX1
	ATF4
	NFE2L2
	TP53
	SLC7A11
	HELLS
	SCD
	FADS2
	SRC
	STAT3
	NFE2L2
	PML
	MTOR
	NFS1
	TP63
	SLC7A11
	TP53
	CDKN1A
	MIR137
	SLC40A1
	GPX4
	GPX4
	ENPP2
	VDAC2
	FH
	CISD2
	SLC40A1
	MIR9-1
	MIR9-2
	MIR9-3
	CBS
	NFE2L2
	SQSTM1
	GPX4
	ISCU
	FTH1
	ACSL3
	OTUB1
	CD44
	LINC00336
	STAT3
	BRD4
	PRDX6
	MIR17
	SCD
	SESN2
	NF2
	ARNTL
	HIF1A
	JUN
	CA9
	HSPA5
	TMBIM4
	HSPA5
	PLIN2
	MIR212
	Fer1HCH
	AIFM2
	AIFM2
	LAMP2
	ZFP36
	GPX4
	PROM2
	CHMP5
	CHMP6
	AKR1C1
	AKR1C2
	AKR1C3
	CBS
	NFE2L2
	CAV1
	GCH1
	SIRT3
	DAZAP1
	PIR
	GCLC
	FTL
	HCAR1
	SLC16A1
	RRM2
	SCD
	NR4A1
	PIK3CA
	RPTOR
	SREBF1
	SREBF2
	FZD7
	NFE2L2
	NFE2L2
	P4HB
	NT5DC2
	BCAT2
	HSF1
	PLA2G6
	MIR424
	PARK7
	FXN
	SUV39H1
	ATF2
	CDKN1A
	FTH1
	NFE2L2
	STAT3
	ACOT1
	NFE2L2
	ALDH3A2
	NFE2L2
	STK11
	FNDC5
	CircIL4R
	CDH1
	NFE2L2
	MIR214
	NEDD4L
	SQSTM1
	TF
	FTMT
	BRD2
	BRD3
	BRD4
	BRDT
	SCD
	SLC7A11
	DECR1
	NFE2L2
	GPX4
	SLC7A11
	NFE2L2
	GLRX5
	GPX4
	NCOA3
	NR5A2
	GPX4
	MTOR
	PANX2
	RHEBP1
	TFAP2A
	CP
	SLC7A11
	ARF6
	GDF15
	ABHD12
	PPP1R13L
	TFAM
	KDM3B
	RNF113A
	PARK7
	AHCY
	FXN
	circ-TTBK2
	MIR522
	IDH2
	PPARA
	NOS2
	SIAH2
	RELA
	PRKAA2
	VDR
	NEDD4
	FXN
	AIFM2
	PRDX1
	AR
	CBS
	NFE2L2
	CHMP5
	CHMP6
	HMOX1
	ZFP36
	LAMP2
	MTF1

## Sheet: Table S3
Table S3 Primers for RT-PCR
HPRT	Forward 5’-GACCAGTCAACAGGGGACAT-3’	Reverse 5’-GTGTCAATTATATCTTCCACAATCAAG-3’
PTEN	Forward 5’-TGGATTCGACTTAGACTTGACCT-3’	Reverse 5’-GCGGTGTCATAATGTCTCTCAG-3’
TFAM	Forward 5’-ATGGCGTTTCTCCGAAGCAT-3’	Reverse 5’-TCCGCCCTATAAGCATCTTGA-3’
ATF2	Forward 5’-CCAGCA ACA TCCTCCAGT-3’	Reverse 5’-CTCTTCTCCGACGACCAC-3’
SLC31A1	Forward 5’-GGGGATGAGCTATATGGACTCC-3’	Reverse 5’-TCACCAAACCGGAAAACAGTAG-3’
ATP7A	Forward 5’-GCCTGCGTACGTGGATTTAT-3’	Reverse 5’-TCAATGGTCCAAACACAGGA-3’
GCSH	Forward 5’-ATAATTCATGAGCGTGCGCAAATTCA-3’	Reverse 5’-TAGATAAGCTTTCACTCCTCAATGG-3’
DLST	Forward 5’--GGCATACCATGGGTTGAATC-3’	Reverse 5’-TTCTCAGGGGCTATGCACTT-3’
DLAT	Forward 5’-GTTCCCATCGGAGCGATCAT-3’	Reverse 5’-GCTGCTGAGGAATCCAGTGT-3’
FDX1	Forward 5’-CTTTGGTGCATGTGAGGGAA-3’	Reverse 5’-GCATCAGCCACTGTTTCAGG-3’
PDHA1	Forward 5’-TGTATGCCAAGAACTTCTACGG-3’	Reverse 5’-AGCCCAGGAATGAAATCG-3’
PDHB	Forward 5’-GATGAGAAGGTATTTCTGCT-3’	Reverse 5’-GAGAAATTGAAGGTCATAAA-3’
DLD	Forward 5’- GCCGACGACCCTTTACTAAGAAT-3’	Reverse 5’-GGACCAGCAACTACATCACCAAT-3’
LIPT2	Forward 5’-AGCTGCTTTGCCACCCGGTAC--3’	Reverse 5’-GTGCCTTCCACAGCGGACTC--3’
ATP7B	Forward 5’-GGTGTTCTCTCCGTGTTGGT-3’	Reverse 5’-GGCTGCACAGGAAAGACTTC-3’
LIPT1	Forward 5’- GCTCTGAATGCTGTCCAACCC-3’	Reverse 5’-GCAATGGTGATAGGCAGTAGTCC-3’
LIAS	Forward 5’-CTGAACACATTGCAAAGACCG-3’	Reverse 5’-CATGTTTCAGTACACGTAGGGAC-3’

## Sheet: Table S4
Table S5 Cuproptosis/ferroptosis -related genes with prognostic significance
Gene symbol
ZWINT
WDHD1
UBE2T
UBE2C
TYMS
TXNRD1
TTK
TRIP13
TPX2
TOP2A
TK1
TACC3
SPC25
SPAG5
SLC7A5
SLC7A11
SKA1
SCGB3A1
SCGB1A1
RRM2
RFC4
RAD51AP1
RACGAP1
PTTG1
PSAT1
PRC1
PLK4
PFN2
PBK
OIP5
NUSAP1
NUF2
NEK2
NEIL3
NDC80
NCAPH
NCAPG2
NCAPG
NCAPD2
MYBL2
MTHFD2
MKI67
MELK
MCM4
MCM2
MCM10
MAD2L1
LYPD3
LY6K
LMNB2
LMNB1
KIFC1
KIF4A
KIF2C
KIF23
KIF20A
KIF18B
KIF15
KIF14
KIF11
IGF2BP3
HJURP
GINS1
GGH
GCLC
FOXM1
FANCI
FAM83D
EXO1
ESPL1
ERCC6L
ECT2
DLGAP5
DEPDC1B
DEPDC1
CTSV
CKAP2L
CHEK1
CEP55
CENPW
CENPU
CENPN
CENPM
CENPF
CENPE
CDKN3
CDK1
CDCA8
CDCA5
CDCA3
CDCA2
CDC6
CDC45
CDC20
CCNB2
CCNB1
CCNA2
BUB1B
BUB1
BIRC5
AURKA
ATAD2
ASPM
ARNTL2
ANLN

## Sheet: Table S5
Table S6 Sensitivity of 138 drugs for LUAD patients
Drugs	FDR	p value
A.443654	1.64024e-83	2.19792e-81
ABT.263	7.10903e-37	8.0332e-35
ABT.888	1.85121e-13	1.53651e-11
AG.014699	1.37442e-05	0.000728442
AICAR	1.43195e-17	1.21716e-15
AKT.inhibitor.VIII	1.08914e-10	7.62399e-09
AP.24534	4.74877e-09	3.03921e-07
AS601245	9.34937e-64	1.18737e-61
ATRA	2.23564e-10	1.52024e-08
AUY922	0.000692023	0.029065
Axitinib	0.00139824	0.0545312
AZ628	0.00307233	0.110604
AZD.0530	9.62561e-18	8.27802e-16
AZD6244	2.21119e-53	2.67554e-51
AZD6482	0.000761247	0.0312111
AZD7762	5.02055e-07	2.86172e-05
AZD8055	2.71764e-10	1.82082e-08
Bexarotene	2.02971e-20	1.92823e-18
BI.2536	5.50129e-66	7.09667e-64
Bicalutamide	5.66247e-69	7.36121e-67
BI.D1870	1.70292e-88	2.31597e-86
BIRB.0796	1.03031e-14	8.65459e-13
Bleomycin	0.00507711	0.167544
BMS.509744	0.0223798	0.604254
BMS.536924	3.24194e-09	2.10726e-07
BMS.708163	1.04702e-08	6.43046e-07
BMS.754807	3.13749e-11	2.22762e-09
Bortezomib	0.00212245	0.0806529
Bosutinib	3.23025e-07	1.87355e-05
Bryostatin.1	7.32608e-29	7.76565e-27
Camptothecin	8.83094e-20	8.21278e-18
CCT007093	4.65991e-89	6.38408e-87
CCT018159	6.82798e-22	6.62314e-20
CEP.701	3.25517e-05	0.00162759
CGP.082996	3.63656e-37	4.14568e-35
CGP.60474	5.22338e-13	4.12647e-11
CHIR.99021	8.14678e-33	8.96146e-31
CI.1040	2.9662e-28	3.11451e-26
Cisplatin	4.13919e-38	4.76007e-36
CMK	7.6528e-24	7.80586e-22
Cytarabine	0.0110614	0.342905
Dasatinib	0.000108934	0.00501095
DMOG	9.38309e-33	1.02276e-30
Docetaxel	2.32113e-43	2.76214e-41
Doxorubicin	8.46567e-13	6.60322e-11
EHT.1864	1.8598e-11	1.35765e-09
Elesclomol	0.043753	1
Embelin	4.83463e-42	5.65652e-40
Epothilone.B	3.59821e-20	3.38232e-18
Erlotinib	2.72987e-31	2.94826e-29
Etoposide	4.94116e-05	0.00237176
FH535	7.53906e-31	8.06679e-29
FTI.277	2.4537e-05	0.00125139
GDC0941	3.79489e-22	3.75694e-20
Gefitinib	1.06679e-05	0.000576066
Gemcitabine	3.70434e-12	2.8153e-10
GW843682X	6.75086e-59	8.37107e-57
Imatinib	4.40044e-22	4.31244e-20
JNK.9L	6.10789e-54	7.45162e-52
JNK.Inhibitor.VIII	2.66461e-103	3.67716e-101
JW.7.52.1	1.03717e-08	6.43046e-07
KU.55933	7.71654e-72	1.01087e-69
Lapatinib	1.06983e-18	9.41447e-17
LFM.A13	1.64284e-42	1.93855e-40
Metformin	0.00353924	0.123873
MG.132	2.13661e-07	1.2606e-05
Mitomycin.C	1.73514e-19	1.59633e-17
MK.2206	1.77643e-54	2.18501e-52
MS.275	4.47585e-23	4.52061e-21
Nilotinib	2.67415e-26	2.78112e-24
NU.7441	4.50926e-13	3.60741e-11
Nutlin.3a	2.18963e-59	2.73703e-57
NVP.BEZ235	0.000951545	0.0380618
Obatoclax.Mesylate	1.69765e-10	1.17138e-08
OSI.906	3.34335e-13	2.74155e-11
PAC.1	4.50197e-18	3.91671e-16
Paclitaxel	4.86724e-35	5.40264e-33
Parthenolide	3.72068e-13	3.01375e-11
Pazopanib	6.01959e-05	0.00282921
PD.0325901	3.83314e-26	3.94813e-24
PD.0332991	8.14633e-66	1.04273e-63
PF.02341066	1.57562e-22	1.57562e-20
PF.4708671	2.34962e-21	2.25564e-19
PF.562271	2.29131e-11	1.64974e-09
PHA.665752	0.0174833	0.489532
PLX4720	0.00485439	0.165049
QS11	1.78006e-12	1.37065e-10
Rapamycin	8.83855e-09	5.56829e-07
RDEA119	1.93824e-19	1.7638e-17
RO.3306	9.82487e-73	1.29688e-70
Roscovitine	4.64674e-41	5.39022e-39
Salubrinal	0.0166967	0.484204
SB.216763	5.74819e-08	3.44891e-06
SB590885	6.0699e-07	3.39915e-05
Shikonin	6.14881e-07	3.39915e-05
SL.0101.1	1.31057e-75	1.74306e-73
Sorafenib	0.0378451	0.983974
S.Trityl.L.cysteine	1.32313e-60	1.66714e-58
Sunitinib	0.0149491	0.448473
Temsirolimus	1.40832e-05	0.000732325
Thapsigargin	1.11247e-11	8.23228e-10
Tipifarnib	4.30147e-05	0.00210772
TW.37	1.04322e-09	6.88525e-08
Vinblastine	3.42222e-36	3.83289e-34
Vinorelbine	0.00026686	0.0120087
Vorinostat	0.00033767	0.0148575
VX.680	1.44307e-83	1.94814e-81
VX.702	7.93077e-45	9.51693e-43
WH.4.023	0.00579859	0.185555
WO2009093972	4.93689e-12	3.70267e-10
X17.AAG	0.000674665	0.0290106
X681640	4.71209e-19	4.24088e-17
Z.LLNle.CHO	0.00243024	0.0899188
ZM.447439	4.96905e-19	4.42245e-17
